# Supplementary material for: Cystic Fibrosis in Adults: A Paradigm of Frailty Syndrome? An Observational Study
Source: J Clin Med. 2024 Jan 19;13(2):585. doi: 10.3390/jcm13020585 (PMC10816671; doi:10.3390/jcm13020585)
Supplement: Supplementary file 1 [file jcm-13-00585-s001.zip]

Archive with 1 entries (1 files):
- jcm-2744686-supplementary.pdf
